# Supplementary material for: An Adaptive Threshold in Mammalian Neocortical Evolution
Source: PLoS Biol. 2014 Nov 18;12(11):e1002000. doi: 10.1371/journal.pbio.1002000 (PMC4236020; doi:10.1371/journal.pbio.1002000)
Supplement: Table S1 — Physiological and life-history variables. ¶See Table S2 for column definitions and Database S1 for data. *Calculated from images of Nissl-stained coronal sections from www.brainmuseum.org (see Materials and Methods). (XLSX) [file pbio.1002000.s013.xlsx]

## Sheet: Sheet1
Table S1: Physiological and life-history variables¶*
Species	Body_weight	Brain_weight_g	Neonate_brain_weight_g	Neocortex_mm^3	GI	Ventricle_mm^3	Maximum_lifespan_yrs	Age_at_first_breeding_F_mnths	Age_at_first_breeding_days	Female_sexual_maturity_days	Male_sexual_maturity_days	Gestation_days	Litter_size	Litters_per_year	Inter-litter_interval_days	Weaning_period_days	Weight_at_birth_g	Weight_at_weaning_g	Juvenility_primates_years	Juvenility_days	Max_home_range_ha	% Fruit and seeds	Activity_timing	Diet_breadth	Trophic_level	Population_group_size	Social_group_size	Adult_head_body_length_mm	Age_at_eye_opening_days	Altricial_precocial	Basal_metaboic_rate	Dispersal_age_days	Habitat_breadth	Social_system	Glia_neuron_ratio	Neuronal_denisty	Glial_cell_denisty	Neurogenic_period_days	Phylo_rank
Tachyglossus_aculeatus	4720	27.5	NA	NA	1.3555	NA	49.5	NA	NA	548	548	22	1	NA	730	200	0.379	400	NA	NA	62	NA	2	1	3	NA	1	375	NA	NA	414.04	NA	2	NA	NA	NA	NA	NA	1
Mus_musculus	22.25	0.55	0.09	NA	1.03	NA	4	4.59	139.613	42	42	19	6	5.4	30	22	1.375	8.9	NA	117.612	0.06	NA	1	6	1	NA	NA	80	14	1	56.76	NA	2	3	NA	NA	NA	9	2
Rattus_norvegicus	314.667	2.40667	0.28	NA	1.02	NA	4	2.99	90.9458	90	70	21	8.95	3.7	NA	25	5.365	63.8	NA	65.9458	0.253	NA	2	1	1	NA	NA	399	15	1	NA	NA	2	3	NA	NA	NA	10	3
Mesocricetus_auratus	115	1.01	0.06	NA	1.01	NA	3.9	2.42	73.6083	48	48	16	7.65	3	NA	20	2.125	22.93	NA	53.6083	NA	NA	1	4	2	NA	NA	180	13	1	NA	NA	1	3	NA	NA	NA	9	4
Castor_canadensis	21750	41.1667	13.9	NA	1.02	NA	23.4	22.28	677.683	639	639	128	3.2	1	365	60	451	NA	NA	617.683	6	NA	2	3	1	NA	5.1	754.74	0.5	2	NA	729.99	3	NA	NA	NA	NA	NA	5
Hydrochoerus_hydrochaeris	42250	63.5	24.8	NA	1.3	NA	15.1	24.99	760.112	456	456	136.5	3.9	1.25	245	103	1350	8299	NA	657.112	10	NA	2	5	1	NA	10	1208.39	0	2	6596.25	NA	3	4	NA	NA	NA	NA	6
Dasyprocta_leporina	3265	17.2	7.72	NA	1.23	NA	17.8	NA	NA	193	NA	112	1	NA	NA	140	164.81	NA	NA	NA	NA	NA	3	3	1	NA	NA	572.29	0	2	1558.46	NA	1	1	1.12	77625	87096	NA	7
Oryctolagus_cuniculus*	2000	6.5	1.29	NA	1.15	NA	9	3.99	121.362	730	274	30	5	4.3	29	26	41.5	214	NA	95.3625	1.65	NA	2	2	1	NA	NA	400	10	1	NA	NA	NA	3	NA	NA	NA	13	8
Cercopithecus_mitis	5041.29	67	NA	NA	1.785	NA	37.8	68.64	2087.8	1673	1673	132	1	0.5	515	315	366.4	NA	NA	1772.8	10	NA	3	4	2	NA	16	575	NA	2	3455.75	NA	NA	3	0.16	245471	39811	NA	9
Erythrocebus_patas	7421.4	105.65	NA	77141	1.91	561	21.6	36	1095	1246.07	1246.07	167	1	NA	365	234	546.5	1950	1.96	861	2824	75	3	4	2	20.5	28	665	NA	2	NA	NA	NA	4	0.37	416869	154882	NA	10
Miopithecus_talapoin	1381	39.1	NA	26427	1.74	262	NA	52.56	1598.7	1395	2008	164.5	1	1	730.5	168.333	187.1	450	3.44	1430.37	120	NA	3	3	2	66.5	91.2	354.99	NA	2	NA	NA	1	3	NA	NA	NA	NA	11
Mandrillus_sphinx*	12125	159.4	NA	NA	2.1384	NA	40	48	1460	2122.11	2122.11	197.5	1	NA	510	349	751.5	3000	2.56	1111	2634	NA	3	4	2	30	13.9	758.94	NA	2	NA	NA	2	NA	0.52	263027	138038	NA	12
Lophocebus_albigena	7992.75	103.375	NA	68733	1.865	742	32.7	49.05	1491.94	2525.48	2525.48	175	1.01	NA	NA	365	498.58	2170	2.61	1126.94	410	64	3	3	2	17	16	521.55	NA	2	NA	NA	1	NA	NA	NA	NA	NA	13
Papio_hamadryas	16000	182	75	NA	1.985	NA	37.5	63.12	1919.9	1514	1762	171	1	0.8	568	300	814	3950	NA	1619.9	1737	NA	3	2	1	54	36.9	675	NA	2	NA	NA	1	3	NA	NA	NA	NA	14
Macaca_mulatta	7102.83	89.22	58	63482	1.79	834	36	50	1520.83	1231	2007	165.667	1	1	404.5	292.5	485.825	1435	2.46	1228.33	400	63	3	1	2	48	38.5	555	NA	2	2239	NA	NA	3	0.27	422149	113783	60	15
Piliocolobus_badius	7854.83	76.75	NA	50906	1.805	455	NA	45.45	1382.44	NA	NA	NA	NA	NA	NA	656.2	NA	NA	NA	726.237	71	26	3	NA	NA	NA	>10	NA	NA	2	NA	NA	1	NA	NA	NA	NA	NA	16
Pygathrix_nemaeus	8481.67	84.8333	NA	48763	1.635	911	30	48	1460	1460	NA	190.5	1	1	365	330	428.25	NA	NA	1130	NA	NA	3	2	1	9.3	9.3	326.37	NA	2	NA	NA	1	NA	NA	NA	NA	NA	17
Gorilla_gorilla	99648.4	477.44	227	341444	2.26	3608	50	103.5	3148.12	2829	4015	264.5	1	0.3	1403.5	1004	1979.25	12595	6.58	2144.12	1800	67	3	3	NA	10	6	1594.44	NA	2	NA	5248.98	1	4	0.95	144544	138038	NA	18
Homo_sapiens	61770.3	1300	335	NA	2.56	NA	122.5	174	5292.5	4745	5110	274.78	1	0.3	958.12	725.86	3421	8999	11.2	4566.64	NA	NA	3	8	2	NA	NA	NA	0	2	NA	NA	3	1	0.72	234423	169824	112	19
Pan_troglodytes	41057.1	392.06	128	291592	2.455	1899	59.4	164.8	5012.67	3376	2920	234	1	0.2	1320	1579.5	1736.25	8500	8.3	3433.17	1085	66	3	6	2	45	45	796.09	0	2	9000	NA	2	3	0.59	208930	123027	NA	20
Pongo_pygmaeus	42447.7	347.75	129	NA	2.21	NA	59	125.04	3803.3	2555	2555	248.5	1	0.2	1787	1206.25	1654.5	11000	7.88	2597.05	777	64	3	5	2	1	1	890	NA	2	NA	NA	2	3	0.96	151356	144544	NA	21
Hylobates_lar	5724.86	101.52	65	65800	1.855	555	44	101.193	3077.96	2555	1825	212	1	0.5	997.5	626	378.55	1070	6.73	2451.96	57	60	3	4	2	NA	3.2	545	NA	2	NA	NA	NA	2	NA	NA	NA	NA	22
Alouatta_palliata*	5892.8	52.75	30.8	NA	1.3275	NA	24.3	45.5	1383.96	1578.42	1578.42	186	1	NA	240	483.333	380	1100	1.35	900.625	31	NA	3	2	1	NA	13.1	576.35	NA	2	4670	NA	1	4	0.28	176349	49168	NA	23
Alouatta_seniculus	5889.57	54.95	NA	NA	1.465	NA	25	58.5	1779.38	1475	NA	190.5	1.42	0.7	424	372	279	NA	3.04	1407.38	23	42	3	6	2	NA	7.9	560.21	NA	2	NA	NA	1	4	NA	NA	NA	NA	24
Ateles_paniscus	8447.43	108.5	NA	NA	1.68	NA	33	60	1825	1516	1280	229.5	1	0.5	680	788.333	459.375	3790	NA	1036.67	225	82.9	3	6	2	NA	20	575.96	NA	2	NA	NA	1	NA	NA	NA	NA	NA	25
Lagothrix_lagothricha	5959	95.575	NA	65873	1.97	1090	30	75.5	2296.46	2555	1520	224	1	0.5	288	391.333	393	NA	3.53	1905.12	400	79	3	4	2	NA	33	536.39	NA	2	NA	NA	1	3	NA	NA	NA	NA	26
Callicebus_moloch*	980	19	NA	NA	1.2537	NA	24.6	36	1095	1262.74	1262.74	164	1.01	NA	365	60	74.4	1262.74	NA	1035	30	NA	3	3	2	NA	2.95	358.65	NA	2	NA	NA	1	2	0.27	467735	125893	NA	27
Aotus_trivirgatus	783.6	17.4	10.1	9950	1.31	105	25.25	28.5667	868.903	821	730	137.5	1	1.4	269	110.333	91.25	360	1.81	758.569	8.5	45.5	1	3	2	NA	3.15	357.99	NA	2	459.45	NA	1	2	0.12	410950	59930	NA	28
Callimico_goeldii	492.2	10.95	5.8	6476	1.255	47.9	17.9	15.7333	478.556	309.5	395	153	1	1.2	206.667	69.25	49.5125	167.5	0.7	409.306	45	NA	3	2	2	NA	6.85	280	NA	2	NA	NA	1	4	NA	NA	NA	NA	29
Callithrix_jacchus	288.12	7.61429	3.63	4371	1.17	52	16.75	18.25	555.104	421	382	146	2.31	2	163	70.4	27.9325	107.785	0.85	484.704	6.5	22	3	5	2	NA	8.55	NA	NA	2	152	NA	1	2	NA	NA	NA	58	30
Saguinus_midas	439.2	10.5	NA	5883	1.195	251	13.3	24	730	608	NA	140.5	2	1.4	240	70.5	38	NA	NA	659.5	9	69	3	4	2	NA	5.55	264.21	NA	2	NA	NA	NA	NA	NA	NA	NA	NA	31
Saguinus_oedipus	368.833	9.8	NA	5894	1.195	NA	23.08	22.8	693.5	548	550	161.5	1.9	1	262	52	41.28	105	NA	641.5	32	NA	3	4	2	NA	7.05	239.99	NA	2	NA	NA	1	2	0.3	328541	102329	NA	32
Cebus_albifrons	2482.8	71.2333	33.65	NA	1.69	NA	44	48.1	1463.04	1310	1310	158.333	1	0.7	546	270.6	230.85	917.69	2.85	1192.44	15	24.6	3	5	2	NA	25	384.28	NA	2	NA	NA	2	3	NA	NA	NA	NA	33
Saimiri_sciureus	680.6	22.98	15.24	15541	1.55	299	27	30	912.5	1003	1826	168	1	1	351	176	138.6	410.5	NA	736.5	157	28	3	3	2	NA	36.09	322	NA	2	738.81	NA	1	3	0.25	478630	117490	NA	34
Tarsius_bancanus	115.875	3	2.09	NA	1.075	NA	12	30.24	919.8	920	NA	178	1	1.5	270	80	28.5	NA	NA	839.8	2	NA	1	3	2	NA	1	106.59	NA	2	NA	NA	1	NA	0.26	234510	60256	NA	35
Tarsius_syrichta	112.05	3.83333	NA	NA	1.1	NA	30	30.2	918.583	NA	NA	179	1	NA	240	81.3333	24.925	NA	1.82	837.25	1.3	NA	1	1	1	NA	1	117.74	NA	2	76.7	NA	1	NA	0.25	200103	50425	NA	36
Microcebus_murinus	71.828	1.84667	NA	740	1.1	11.3	15.5	14.8333	451.181	243	243	60.75	2	1	250	39	5.525	NA	0.73	412.181	2	51	1	5	2	3.5	1	143.61	NA	2	84.07	NA	1	1	0.59	190546	112202	NA	37
Cheirogaleus_major	433.25	6.43333	NA	2938	1.15	83.4	15	NA	NA	365	365	70	2.5	1	365	45	14.09	NA	NA	NA	4.2	NA	1	5	2	1	1	225	NA	2	NA	NA	1	1	NA	NA	NA	NA	38
Cheirogaleus_medius	214	3.01333	NA	1221	1.11	24.6	19.25	14.3333	435.972	365	730	61.6667	2.25	1	365	61.5	19	NA	0.86	374.472	4	NA	1	5	2	1	1	225	NA	2	148.1	NA	1	1	0.59	186209	109648	NA	39
Avahi_laniger	1200.14	10.6475	NA	4813	1.255	172	NA	30.9	939.875	NA	NA	135	1	NA	365	165	29	500	NA	774.875	1.5	NA	1	3	1	NA	2	275	NA	2	NA	NA	2	2	NA	NA	NA	NA	40
Avahi_occidentalis	832.333	9.685	NA	4443	1.145	73.7	NA	NA	NA	NA	NA	135	1	NA	NA	NA	NA	NA	NA	NA	1.5	NA	2	1	1	NA	3	NA	NA	2	NA	NA	1	2	NA	NA	NA	NA	41
Propithecus_verreauxi	3547.12	26.9	NA	13170	1.345	231	20.6	43.4667	1322.11	912	912	146.75	1	1	448.5	173.25	94.15	1000	2.62	1148.86	8.5	41	3	3	1	7.5	6.3	472.49	NA	2	670	NA	1	3	NA	NA	NA	NA	42
Indri_indri	7410.83	37.35	NA	20114	1.455	330	34.5	84	2555	2008	2008	159.5	1	0.42	906	364.333	300	NA	NA	2190.67	18	43	3	4	1	3.5	3.1	734.99	NA	2	NA	NA	1	NA	NA	NA	NA	NA	43
Daubentonia_madagascariensis	2640.28	44.8875	NA	22127	1.25	392	24.25	35.5	1079.79	882	NA	164.5	1	1	756	244	119.333	1535	2.04	835.792	11	0	1	6	2	1	1	400	NA	2	1393.9	NA	2	NA	NA	NA	NA	NA	44
Eulemur_fulvus	1933.8	28.1	10.69	12207	1.46	194	36	29.875	908.698	548	548	120	1	NA	730	159	75.7	1350	1.46	749.698	8.75	NA	2	4	2	9.25	9.15	469.62	NA	2	NA	NA	1	3	NA	NA	NA	NA	45
Eulemur_mongoz	1632.75	20.75	NA	NA	1.33	NA	30	30.1	915.542	550	550	127.667	1.05	1	NA	152	58.4	60	1.75	763.542	70	65	2	4	2	4	2.7	354.85	NA	2	940	NA	1	NA	0.59	234423	138038	NA	46
Lemur_catta	2264.25	23.05	8.77	NA	1.325	NA	30	29.72	903.983	595	912	135.333	1.13333	0.9	433.667	139.667	63.516	1080	1.35	764.317	35	54	2	4	2	15	16.45	425	1	2	651.4	NA	2	NA	0.85	70795	60256	NA	47
Varecia_variegata	3344.86	49.825	10.59	15293	1.315	299	13	23.3	708.708	604	608	119.5	2.1	1	365	109.25	88.2	2696.5	NA	599.458	25.8	73.9	2	4	1	3.5	2.8	547.35	NA	2	603.6	NA	2	3	NA	NA	NA	NA	48
Lepilemur_ruficaudatus	821.893	7.5	NA	3282	1.135	76.5	NA	19.5	593.125	595	NA	163	1	1	365	121	27	250	NA	472.125	NA	NA	1	2	1	NA	1	NA	NA	2	NA	NA	1	NA	NA	NA	NA	NA	49
Perodicticus_potto	1008.43	13.54	NA	6683	1.265	127	26	24.55	746.729	547	547	186	1	1	304	142.25	40.55	NA	1.09	604.479	12	65	1	4	2	NA	1	320	NA	2	347.82	NA	1	1	NA	NA	NA	NA	50
Loris_tardigradus	281.44	6.63333	2.69	3524	1.285	51.6	16.4	18	547.5	380	365	165.75	1.45	1.5	234	160	11.175	139	0.58	387.5	1	15	1	4	2	NA	1	224.49	NA	2	147.5	NA	1	4	NA	NA	NA	NA	51
Nycticebus_coucang	828.188	11.7333	4	6.192	1.205	142	26.5	25.3	769.542	578	NA	192	1	1	428.5	157.25	46.16	520	1.09	612.292	5	60	1	6	2	NA	1	300	NA	2	240	NA	1	1	0.49	109648	53703	NA	52
Galago_senegalensis	178.7	4.8	2.3	2139	1.17	40.2	17	11.4	346.75	240	300	130.667	1.55	2	242.5	87.3333	15.55	125	0.74	259.417	11	0	1	3	2	NA	3.5	160	NA	2	180.225	NA	NA	4	0.45	338844	151356	NA	53
Otolemur_crassicaudatus	952.428	10.6	4	4723	1.255	147	15.66	23	699.583	430	639	134	1.53333	1	281.333	121	43.96	500	1.47	578.583	10	27	1	5	2	NA	3.5	307	NA	2	457.15	NA	NA	1	NA	NA	NA	NA	54
Galago_demidoff	71.5	3.345	1.199	1568	1.21	30.4	14	21.4	650.917	240	274	110.333	1.6	1.5	330	45	8.46667	NA	NA	605.917	1	NA	1	4	2	NA	5.5	120	NA	2	59.4	NA	NA	4	NA	NA	NA	NA	55
Cynocephalus_volans*	1300	6.2	NA	NA	1.343	NA	NA	NA	NA	NA	NA	105	1	NA	NA	193	38.5	NA	NA	NA	0.07	NA	2	4	1	NA	NA	379.43	NA	NA	NA	NA	1	NA	NA	NA	NA	NA	56
Tupaia_glis*	173.333	3.034	0.53	NA	1.062	NA	12.4	135	4106.25	90	90	46	2	NA	45	32	11.07	100	NA	4074.25	0.87	NA	3	4	NA	NA	NA	185	10	1	93.48	NA	2	1	0.81	131826	107152	NA	57
Ovis_aries	63966.7	125	47.825	NA	1.94	NA	22.8	24	730	548	914	148.655	1.58	1	365	182	2685	17500	NA	548	NA	NA	3	2	1	NA	NA	1297.23	NA	2	NA	NA	1	NA	NA	NA	NA	NA	58
Capra_hircus_domestica*	38111.1	106	53.365	NA	2.278	NA	20.8	21.99	668.862	406	685	154.874	1.375	1	451	160	2215	NA	NA	508.863	4724	NA	3	2	1	NA	NA	NA	NA	2	NA	NA	NA	4	NA	NA	NA	NA	59
Bos_taurus_indicus	596667	462	201	NA	2.53	NA	20	NA	NA	548	NA	279.667	1	NA	NA	NA	26122.2	NA	NA	NA	NA	NA	NA	NA	2	NA	NA	NA	NA	2	NA	NA	1	NA	NA	NA	NA	NA	60
Odocoileus_virginiatus	87000	160	NA	NA	2.27	NA	21.6	15.22	462.942	309	417	198	2	1	304	129	3000	36000	NA	333.942	229	NA	2	4	1	NA	2.25	1513.69	NA	NA	NA	NA	1	3	NA	NA	NA	NA	61
Phocoena_phocoena	55500	537	199	NA	4.13	NA	20.4	48	1460	1055	1461	333.28	1	1	365	243	6750	30000	NA	1217	NA	NA	NA	2	3	4	50	1530.07	NA	2	NA	NA	1	NA	NA	NA	NA	NA	62
Delphinus_delphis	80000	981	476	NA	3.99	NA	NA	NA	NA	1754	1583	301	1	0.4	548	301	7000	40000	NA	NA	NA	NA	NA	NA	3	365	NA	2439.99	NA	2	NA	NA	1	NA	NA	NA	NA	NA	63
Tursiops_truncatus	177500	1489	770	NA	4.76	NA	51.6	60	1825	2831	3689	362.5	1	0.5	858	548	19675	NA	NA	1277	8499	NA	NA	2	3	7	10	3257.91	NA	2	NA	NA	1	3	1.55	147911	229087	NA	64
Pseudorca_crassidens	1360000	4444.5	NA	NA	4.97	NA	62.5	NA	NA	3468	6756	451	1	0.1	1096	730	NA	NA	NA	NA	NA	NA	NA	2	3	50	NA	NA	NA	2	NA	NA	1	NA	NA	NA	NA	NA	65
Globicephala_macrorhynchus	726000	2886.3	NA	NA	5.24	NA	63	NA	NA	3470	5332	452	1	0.2	1095	730	60000	NA	NA	NA	NA	NA	NA	2	3	15	NA	6099.99	NA	2	NA	NA	1	NA	NA	NA	NA	NA	66
Grampus_griseus	425000	1645.17	NA	NA	4.29	NA	42.5	NA	NA	NA	NA	365	1	NA	NA	NA	NA	NA	NA	NA	NA	NA	NA	1	3	10	NA	NA	NA	2	NA	NA	1	NA	NA	NA	NA	NA	67
Sus_scrofa_domesticus	133600	137.65	28.3	NA	2.16	NA	NA	NA	NA	NA	NA	116.645	8	5.375	NA	52.2	1215	NA	NA	NA	NA	NA	NA	5	NA	NA	NA	NA	NA	2	NA	NA	1	3	1.45	48978	70795	NA	68
Lama_glama_domesticus	107250	216.767	164.45	NA	2.7	NA	28.9	23.98	729.392	800	800	332.05	1	1	NA	152	9500	29000	NA	577.392	NA	NA	NA	2	1	8	NA	1595.1	NA	2	NA	NA	1	NA	NA	NA	NA	NA	69
Equus_burchelli	280000	520.5	NA	NA	2.94	NA	38	42	1277.5	900	900	365	1	0.6	556	395	32000	205000	NA	882.5	12007	NA	NA	3	1	5.1	NA	NA	NA	2	NA	NA	1	NA	NA	NA	NA	NA	70
Equus_caballus	367000	712	368	NA	2.8	NA	57	30	912.5	914	973	337	1	1	548	274	66100	NA	NA	638.5	1632	NA	2	1	1	NA	NA	NA	0	NA	NA	742.31	1	NA	NA	NA	NA	NA	71
Mustela_putorius	809	8.25	NA	NA	1.75	NA	11.1	NA	NA	312	322	42	7.5	1.5	140	63	9.5	NA	NA	NA	54	NA	1	1	3	NA	NA	358.92	29.08	1	847.8	70	1	1	NA	NA	NA	NA	72
Procyon_lotor	5916.25	40.02	4.8	NA	1.85	NA	21	NA	NA	365	365	63.915	3.445	1	365	91	88.75	1175	NA	NA	490	NA	2	6	2	NA	1	484.68	20.91	1	2096.43	317.49	2	1	0.78	104713	83176	NA	73
Zalophus_californianus	140000	363	180	NA	2.52	NA	35.7	52.47	1595.96	1095	1826	259	1.2	0.5	730	315	6000	25000	NA	1280.96	NA	NA	2	6	2	NA	NA	2018.97	0	2	NA	NA	2	NA	1.86	30903	57544	NA	74
Phoca_vitulina	115000	273.75	NA	NA	2.38	NA	47.6	36	1095	1095	1460	253	1	1	365	30	11000	23945	NA	1065	NA	NA	2	1	3	NA	NA	1611.75	0	2	32350.8	38.49	2	NA	NA	NA	NA	NA	75
Ursus_maritimus	340635	472.68	11.095	NA	2.04	NA	43.8	60	1825	1734	1734	235	1.71	0.4	750	303	641.003	27000	NA	1522	7727047	NA	3	3	2	1	1	1992.55	34.12	1	44346	820.99	1	1	2.19	44668	95499	NA	76
Canis_latrans	10750	86.235	NA	NA	1.8	NA	21.8	12	365	274	274	63	6	1	365	60	250	1517	NA	305	1991	NA	2	1	3	NA	2.1	872.39	11.94	1	10450	255	1	1	0.34	72444	25119	NA	77
Vulpes_vulpes	4634.4	45.6267	3.82	NA	1.8	NA	31.2	9.82	298.692	304	304	53.3	4.9375	1	365	48	104.516	1397	NA	250.692	351	NA	1	1	3	NA	3	627.12	14.01	1	2152.8	225	1	2	0.95	81283	77625	NA	78
Panthera_leo	161833	247.21	49.5	NA	1.85	NA	27	34.44	1047.55	1095	1095	108.5	2.75	2	649	216	1341.95	8480	NA	831.55	5519	NA	1	1	3	NA	8.7	1835.16	3	1	27420.6	1080	1	3	NA	NA	NA	NA	79
Felis_catus	3183.33	31.1833	5.625	NA	1.5	NA	33	NA	NA	327	365	64	4	NA	NA	56	107.438	NA	NA	NA	152	NA	2	1	3	NA	NA	NA	14	1	NA	NA	1	NA	0.2	114815	22909	33.5	80
Crocuta_crocuta	63000	153.265	NA	NA	1.74	NA	41.1	NA	NA	1095	639	111.15	2	1	445.02	265	1425	14500	NA	NA	2193	NA	1	1	3	NA	55	1300.11	0	1	NA	913	1	3	1.26	63096	79433	NA	81
Cynictis_penicillata	627.303	12.51	NA	NA	1.35	NA	15.2	NA	NA	730	350.57	56	1.98333	2	365	50.5	NA	NA	NA	NA	2	NA	3	1	3	NA	NA	291.87	NA	1	NA	365	1	3	0.87	141254	123027	NA	82
Pteropus_giganteus*	1038.75	9	4.39	NA	1.254	NA	40	NA	NA	365	365	145	1	1	365	120	45	NA	NA	NA	NA	NA	2	1	1	900	NA	230	0	2	379.2	NA	1	3	NA	NA	NA	NA	83
Talpa_europaea	92.5	1.02	0.086	NA	1	NA	5	12	365	182	182	28	3	1.1	NA	31	3.25	52.1	NA	334	0.22	NA	2	1	3	1	1	129.99	22	1	NA	NA	2	1	NA	NA	NA	NA	84
Galemys_pyrenaicus	57.5	1.33	NA	NA	1	NA	4	NA	NA	730	730	30	4	2	NA	NA	NA	NA	NA	NA	0.139	NA	2	2	3	1.5	1	125	NA	NA	NA	NA	NA	1	NA	NA	NA	NA	85
Erinaceus_europaeus	801	3.5	0.313	NA	1	NA	11.7	11.49	349.488	253	253	30	4.64	1.6	NA	42	14.3	235	NA	307.488	7	NA	2	8	2	NA	1	237.17	NA	1	404.6	NA	1	1	0.66	194984	128825	NA	86
Crocidura_flavescens	45	0.41	NA	NA	1	NA	2.2	NA	NA	NA	NA	25	3.3	NA	NA	NA	2.26	20.7	NA	NA	NA	NA	2	1	3	NA	NA	NA	NA	NA	44.48	NA	NA	NA	NA	NA	NA	NA	87
Crocidura_russala	11.6	0.19	NA	NA	1	NA	4	3.13	95.2042	75	75	29	4	3.5	28	23	0.945	7.7	NA	72.2042	0.0235	NA	NA	2	3	NA	NA	69.29	10	1	29.79	NA	1	1	NA	NA	NA	NA	88
Sorex_araneus	9	0.2	NA	NA	1	NA	3.2	NA	NA	198	335	21	6	1.9	40	25	0.44	8.5	NA	NA	0.0524	NA	2	5	2	1	1	72.78	16	1	60.23	NA	2	NA	0.87	338844	295121	NA	89
Sorex_minutus	7.2	0.11	NA	NA	1	NA	2	9.5	288.958	304	NA	24	6	1.5	NA	22	0.235	5.1	NA	266.958	0.141	NA	2	5	2	1	1	57.11	NA	NA	NA	NA	1	NA	NA	NA	NA	NA	90
Neomys_fodiens	15	0.32	NA	NA	1	NA	3.1	NA	NA	106	106	20	5	1.8	71	32	0.78	10	NA	NA	0.017	NA	2	3	2	1	1	81.94	22	1	66.83	NA	3	1	NA	NA	NA	NA	91
Choloepus_didactylus*	6250	7.7	NA	NA	1.377	NA	36.8	NA	NA	1279	1644	279	1	1	616	152	356	NA	NA	NA	NA	NA	2	3	2	NA	1	686.96	0	2	NA	NA	2	1	NA	NA	NA	NA	92
Dasypus_novemcinctus*	3762	10.75	3.5	NA	1.07063	NA	22.3	16.18	492.142	365	365	133	4	1	NA	137	80	NA	NA	355.142	3	NA	2	5	2	NA	1	442.79	0	2	866.97	NA	2	NA	NA	NA	NA	NA	93
Potamogale_velox	670.99	3.88	NA	NA	1	NA	NA	NA	NA	NA	NA	NA	2.5	2	NA	NA	NA	NA	NA	NA	NA	NA	1	2	3	1	1	320	NA	NA	NA	NA	3	NA	NA	NA	NA	NA	94
Elephantulus_fuscipes	57	1.33	NA	NA	1	NA	NA	NA	NA	NA	NA	NA	0.96	NA	NA	NA	NA	NA	NA	NA	NA	NA	NA	NA	NA	NA	NA	NA	NA	NA	NA	NA	NA	NA	NA	NA	NA	NA	95
Trichechus_manatus*	797000	382	160.75	NA	1.019	NA	56	NA	NA	2251	2129.33	335	1	NA	1247.33	456	27500	NA	NA	NA	NA	NA	2	6	2	NA	1.45	3354.92	NA	2	NA	NA	1	3	1.91	51286	97724	NA	96
Procavia_capensis*	3420	19.1667	7.75	NA	1.368	NA	14.8	71.99	2189.7	500	500	215	3	1	365	116	202.333	500	NA	2073.7	0.26	NA	3	5	1	80	17	467.37	0	2	2325	NA	2	4	NA	NA	NA	NA	97
Loxodonta_africana	3775000	5253.56	1650	NA	3.84	NA	65	114	3467.5	4018	3650	663	1	0.2	1707	1071	110333	600000	NA	2396.5	3000	NA	2	4	1	NA	19.5	NA	0	2	NA	NA	1	NA	NA	NA	NA	NA	98
Macropus_eugenii	6500	23.7	NA	NA	1.13	NA	15.1	10.5	319.375	274	730	28	1	1	365	315	0.429	3000	NA	4.375	NA	NA	NA	NA	NA	NA	8	NA	NA	NA	1385.65	NA	1	NA	NA	NA	NA	NA	99
Macropus_fuliginosus	29625	64.8	NA	NA	1.41	NA	23.2	20	608.333	670	880	30	1	NA	385	540	0.93443	11000	NA	68.3333	236	NA	1	NA	NA	NA	NA	NA	1585.5	NA	NA	NA	1	NA	NA	NA	NA	NA	100
Macropus_rufogriseus	15700	37.8	NA	NA	1.23	NA	15.2	16.5	501.875	395	608	29	1	1	273	187	0.598	1483	NA	314.875	13	NA	1	NA	NA	NA	1.31	NA	153.5	NA	NA	NA	1	NA	NA	NA	NA	NA	101
Didelphis_virginiana	3000	6.72	NA	NA	1.12	NA	6.6	6.11	185.846	184	243	12	8.62	2	122	102	0.147	142.5	NA	83.8458	51	NA	1	4	2	NA	1	NA	NA	NA	719.07	107.5	2	NA	NA	NA	NA	10	102
¶ See Table S2 for column definitions
*Calculated from images of Nissl-stained coronal sections from www.brainmuseum.org (see Methods)
