# Supplementary material for: An Adaptive Threshold in Mammalian Neocortical Evolution
Source: PLoS Biol. 2014 Nov 18;12(11):e1002000. doi: 10.1371/journal.pbio.1002000 (PMC4236020; doi:10.1371/journal.pbio.1002000)
Supplement: Table S2 — Definitions of physiological and life-history variables. (XLSX) [file pbio.1002000.s014.xlsx]

## Sheet: Sheet1
Table S2: Definitions of physiological and life-history traits
VARIABLE	UNIT	STATES
% fruit and seeds - the percent of fruit and seeds typically in a species' diet	%	continuous
Activity timing – activity cycle of each species measured for non-captive populations; adult or age unspecified individuals, male, female, or sex unspecified individuals; all measures of central tendency; in all localities		(1) nocturnal only
		(2) nocturnal/crepuscular, cathemeral, crepuscular or diurnal/crepuscular
		(3) diurnal only
Adult head-body length – total length from tip of nose to anus or base of tail of adult (or age unspecified) live, freshly-killed, or museum specimens using captive, wild, provisioned, or unspecified populations; male, female, or sex unspecified individuals; all measures of central tendency; in all localities	mm	continuous
Age at first birth – age at which females give birth to their first litter (eutherians), or their young attach to teats (metatherian) or hatch out (monotremes), using non-captive, wild, provisioned, or unspecified populations; male, female, or sex unspecified individuals; all measures of central tendency; in all localities	days	continuous
Age at first breeding (females)	months	continuous
Age of eye opening – age at which both eyes are fully open after birth using captive, wild, provisioned, or unspecified populations; male, female, or sex unspecified individuals; all measures of central tendency; in all localities	days	continuous
Altriciality/precociality – a category describing the developmental stage of a neonate; based on the fact that the eyes are open or closed after birth; NA for monotremes and metatherians		(1) altricial
		(2) precocial
Basal metabolic rate – basal metabolic rate of adult (or age unspecified) individual(s) using captive, wild, provisioned, or unspecified populations; all measures of central tendency; in all localities. Metabolic rate was measured when individual(s) were experiencing neither heat nor cold stress; are resting and calm; and are post-absortive (are not digesting or absorbing a meal)	mL(O2)/h	continuous
Body weight – mass of adult (or age unspecified) live or freshly-killed specimens (excluding pregnant females) using captive, wild, provisioned, or unspecified populations; male, female, or sex unspecified individuals; all measures of central tendency; in all localities	g	continuous
Brain weight - mass of adult (or age unspecified) live or freshly-killed, or museum specimen brains using captive, wild, provisioned, or unspecified populations; male, female, or sex unspecified individuals; includes all types of fixation; all measures of central tendency; in all localities	g	continuous
Diet breadth – number of dietary categories eaten by each species measured using any qualitative or quantitative dietary measure, over any period of time, using any assessment method, for non-captive or non-provisioned populations; adult or age unspecified individuals, male, female, or sex unspecified individuals; all measures of central tendency; in all localities	No. of diet categories	(1) vertebrate
		(2) invertebrate
		(3) fruit
		(4) flowers/nectar/pollen
		(5) leaves/branches/bark
		(6) seeds
		(7) grass
		(8) roots/tubers
Dispersal age – age at which young permanently leave the parent, parental group, social group or any associated territories, using non-captive, wild, non-provisioned, or unspecified populations; male, female, or sex unspecified individuals; all measures of central tendency; in all localities	days	continuous
Female sexual maturity – age when females are first physically capable of reproducing, defined as either physically sexually mature, age at first mating or unspecified, age at first oestrus or age at first pregnancy, using captive, wild, provisioned, or unspecified populations; all measures of central tendency; in all localities	days	continuous
Gestation – length of time of non-inactive fetal growth, using captive, wild, provisioned, or unspecified populations; all measures of central tendency; in all localities. Gestation was measured between specified start and end points as follows: Start points – conception, fertilization, first observed copulation, fertilization, implantation, laying, palpably pregnant, removal of pouch young, capt…	days	continuous
Glia neuron ratio ­– ratio of glia to neuron cells in adult visual cortex		continuous
Glial cell density – adult visual cortex	cells per mm3	continuous
Gyrification index (GI) – a measure of the folding of the cortex; calculated from coronal sections of whole brain of adult (or age unspecified) of captive, wild, provisioned, or unspecified populations; calculated as the ration between the outer and the inner surface of the brain; different fixation and staining methods (after Zilles, 1989.)		continuous
Habitat breadth – number of habitat layers used by each species measured using any qualitative or quantitative time measure, for non-captive populations; adult or age unspecified individuals, male, female or sex unspecified individuals; all measures of central tendency; in all localities	No. of habitat layers	(1) above ground dwelling
		(2) aquatic
		(3) fossorial
		(4) ground dwelling
Inter-litter interval – the length of time between successive births of the same female(s) after a successful or unspecified litter using non-captive, wild, provisioned, or unspecified populations; all measures of central tendency; in all localities	days	continuous
Juvenility – primates: the interval between infancy (physical dependence of the infant on the mother) and the onset of puberty	years	continuous
Juvenility – the length of time between the weaning age and the age of first reproduction; calculated as the difference between categories: “Age at first birth” and “Weaning age”	days	continuous
Litter size – number of offspring born per litter per female, either counted before birth, at birth or after birth, using captive, wild, provisioned or unspecified populations; male, female or sex unspecified individuals; all measures of central tendency; in all localities	No. of offspring	continuous
Litters per year – number of litters per female per year using non-captive, wild, provisioned or unspecified populations; male, female or sex unspecified individuals; all measures of central tendency; in all localities	No. of litters	continuous
Male sexual maturity – age when females are first physically capable of reproducing, defined as either physically sexually mature, age at first mating or unspecified, age at first spermatogenesis or age at testes descent, using captive, wild, provisioned, or unspecified populations; all measures of central tendency; in all localities	days	continuous
Max home range – size of the area within which everyday activities of individuals or groups (of any type) are typically restricted, estimated by either direct observation, radio telemetry, trapping or unspecified methods over any duration of time, using non-captive populations; male, female or sex unspecified individuals; all measures of central tendency; in all localities	km2	continuous
Maximum lifespan – maximum adult age measured either through direct observation, capture-recapture estimates, projectes from physical wear or unspecified, using captive, wild, provisioned or unspecified populations; male, female or sex unspecified individuals; all measures of central tendency; in all localities	years	continuous
Neocortex – cc – volume of neocortex minus the volume of the corpus callosum	mm3	continuous
Neonate body mass – mass of live or freshly-killed specimens of infants at either a near term embryonic stage, birth, immediately after birth or up to an age of seven days after birth, using captive, wild, provisioned, or unspecified populations; male, female or sex unspecified individuals; all measures of central tendency; in all localities	g	continuous
Neurogenic period - calculated as a period between the onset of neurogenesis in the subplate and the end of neurogenesis in the layers II/III	days	continuous
Neuronal density – adult visual cortex	cells per mm3	continuous
Population group size – number of individuals, adults or definition unspecified in a group that spends the majority of their time in a 24 hour cycle together, measured over any duration of time, using non-captive populations; male, female or sex unspecified individuals; all measures of central tendency; in all localities	No. of individuals	continuous
Social group size – number of individuals, adults, or definition unspecified in a group that spends the majority of their time in a 24 hour cycle together where there is some indication that these individuals form a social cohesive unit, measured over any duration of time, using non-captive populations; male, female or sex unspecified individuals; all measures of central tendency; in all localiti…	No. of individuals	continuous
Social system – classified following {Smuts:1987}		(1) solitary
		(2) monogamous
		(3) multi-male
		(4) harem
Trophic level – trophic level of each species measured using any qualitative or quantitative dietary measure, over any period of time, using any assessment method, for non-captive or non-provisioned populations; adult or age unspecified individuals; male, female or sex unspecified individuals; all measures of central tendency; in all localities		(1) herbivore
		(2) omnivore
		(3) carnivore
Weaning period – age when primary nutritional dependency on the mother ends and independent foraging begins to make a major contribution to the offspring’s energy requirements, measured as either weaning/lactation length, nutritionally independent, first solid food, last observed nursing, age at first flight (bats only), ate at pouch exit or length of teat attachment (marsupials only) or unspecif…	days	continuous
Weight at birth – mass of live or freshly-killed specimens of infants at either a near term embryonic stage, birth, immediately after birth or up to an age of seven days after birth, using captive, wild, provisioned, or unspecified populations; male, female or sex unspecified individuals; all measures of central tendency; in all localities	g	continuous
Weight at weaning – mass of live or freshly-killed specimens of weanlings, using captive, wild, provisioned or unspecified populations; male, female or sex unspecified individuals; all measures of central tendency; in all localities	g	continuous
