# Supplementary material for: An Adaptive Threshold in Mammalian Neocortical Evolution
Source: PLoS Biol. 2014 Nov 18;12(11):e1002000. doi: 10.1371/journal.pbio.1002000 (PMC4236020; doi:10.1371/journal.pbio.1002000)
Supplement: Table S3 — Ancestral GI reconstructions including hypothetical lissencephalic marsupials and monotreme. (XLSX) [file pbio.1002000.s015.xlsx]

## Sheet: Sheet1
Table S3: Ancestral GI reconstructions including hypothetical lissencephalic marsupials and monotreme
Ancestor node	Original GI estimate ± (s.e.m.)	New GI estimate ± (s.e.m.)
Mammalian	1.36 ± 0.16	1.27 ± 0.16
Therian	1.37 ± 0.14	1.29 ± 0.14
Eutherian	1.48 ± 0.13	1.47 ± 0.13
