# Supplementary material for: An Adaptive Threshold in Mammalian Neocortical Evolution
Source: PLoS Biol. 2014 Nov 18;12(11):e1002000. doi: 10.1371/journal.pbio.1002000 (PMC4236020; doi:10.1371/journal.pbio.1002000)
Supplement: Table S4 — Predicted neuronal counts based on human, mouse, and marmoset programs. (XLSX) [file pbio.1002000.s016.xlsx]

## Sheet: Sheet1
Table S4: Predicted neuronal counts based on human, mouse, and marmoset programs
Species	Observed cortical neurons	Predicted Neurons (human program)	Difference (%, human program)	Predicted Neurons (mouse program)	Difference (%, mouse program)	Predicted Neurons marmoset program)	Difference (%, marmoset program)
Human	16300000000	1.60734e+10	-1.39033	2029500000	-87.5491	4563900000	-72.0006
Gorilla	9100000000	9165895200	0.724123	1178100000	-87.0538	2633400000	-71.0615
Orangutan	8900000000	8.97191e+09	0.807955	1158300000	-86.9854	2504700000	-71.8573
Macaque	1710000000	1724821560	0.866758	235620000	-86.2211	502920000	-70.5895
Baboon	2880000000	2.88282e+09	0.0979146	378180000	-86.8687	828630000	-71.2281
Capuchin	1140000000	1161614520	1.89601	158400000	-86.1053	338580000	-70.3
Owl monkey	442000000	1393490000	215.269	1380000000	-68.18	324000000	-26.73
Callimico	357000000	1114672000	212.233	108000000	-69.73	293000000	-17.9
Marmoset	245000000	9.2768e+08	278.645	92800000	-62.11	246000000	0.42
Galago	226000000	1.23193e+09	445.102	127000000	-43.99	326000000	44.19
Tree shrew	60400000	4.26417e+08	605.988	49000000	-18.81	118000000	94.85
Rabbit	71500000	4.80652e+08	572.241	58700000	-17.96	135000000	88.95
Agouti	110000000	8.18757e+08	644.325	91700000	-16.61	224000000	103.84
Capybara	307000000	2.46091e+09	701.599	246000000	-19.79	653000000	112.6
Rat	31000000	229788000	641.252	30700000	-0.83	66500000	114.61
Mouse	13700000	83278000	507.869	13800000	0.58	26000000	89.78
Opossum	880000	8167401	828.114	1184167	34.5644	2450000	178.409
