# Supplementary material for: An Adaptive Threshold in Mammalian Neocortical Evolution
Source: PLoS Biol. 2014 Nov 18;12(11):e1002000. doi: 10.1371/journal.pbio.1002000 (PMC4236020; doi:10.1371/journal.pbio.1002000)
Supplement: Table S5 — Stable-stage distribution and reproductive values for phase-structured neurogenic programs. *See Figure 5. (XLSX) [file pbio.1002000.s017.xlsx]

## Sheet: Sheet1
Table S5: Stable-stage distribution and reproductive values for phase-structured neurogenic prograns
Neurogenic program	Neurogenic lineage*	Stable stage distribution	Reproductive value	Altered growth rate (when survival set to 100%)
Mouse	Founder	NA	1	-0.051
	1	67.21	14793	-0.018
	2	9.01	35821	0.049
	3	23.78	70960	0.133
Human	Founder	NA	1	-0.102
	1	31.79	131824	-0.074
	2	22.35	372502	-0.048
	3	37.31	1086535	-0.016
	4	5.79	1790217	0.189
	5	2.76	2274737	0.295
*see Figure 5
