# Supplementary material for: An Adaptive Threshold in Mammalian Neocortical Evolution
Source: PLoS Biol. 2014 Nov 18;12(11):e1002000. doi: 10.1371/journal.pbio.1002000 (PMC4236020; doi:10.1371/journal.pbio.1002000)
Supplement: Table S7 — Neocortical neuron number predictions in marine mammals based on human and mouse neurogenic programs. *Estimated from neuron density; **estimated from gestation period (see Materials and Methods). (XLSX) [file pbio.1002000.s019.xlsx]

## Sheet: Sheet1
Table S8: Neocortical neuron number predictions in marine mammals based on human and mouse neurogenic programs
Species	Common name	Brain weight (g)	Neuron number	Gestation period (d)	Neurogenic period (d)**	Body weight (kg, low)	Body weight (kg, high)	Predicted Neurons (human program)	Difference (%, human program)	Predicted Neurons (mouse program)	Difference (%, mouse program)	References
Homo sapiens	Human	1300	16300000000	275	112	57	80	1.60734e+10	-1.39033	2029500000	-87.5491	See Table S1
Phocaena phocaena	Harbor porpoise	510	14900000000	333	130	27	60	15014666667	0.769575	1726666667	-88.4116	McLellan et al. 2002; Walloe et al. 2010; Kern et al. 2011
Balaenopter acutorostrata	Minke whale	2741	12800000000	365	144	3962	4978	86546080000	576.141	6385066667	-50.1167	Eriksen and Pakkenberg 2007
Balaenoptera physalus	Fin whale	6900	3.64E+10*	345	135	70000	74000	55477333333	52.4103	6295333333	-82.7051	Eriksen and Pakkenberg 2007
Tursiops truncatus	Bottlenose dolphin	1824	4.01E+10*	362	144	140	278	31663200000	-21.0394	3504000000	-91.2618	Garey and Leuba 1986; Eriksen and Pakkenberg 2007; Kern et al. 2011
Pagophilus groenlandicus	Harp seal	259	6100000000	225	88	120	135	6383000000	4.63934	854000000	-86	Walloe et al. 2010
*estimated from neuron density
**estimated from gestation period (see Text).
