# Supplementary material for: An Adaptive Threshold in Mammalian Neocortical Evolution
Source: PLoS Biol. 2014 Nov 18;12(11):e1002000. doi: 10.1371/journal.pbio.1002000 (PMC4236020; doi:10.1371/journal.pbio.1002000)
Supplement: Table S8 — Neocortical neuron number for Figure 3D . (XLSX) [file pbio.1002000.s020.xlsx]

## Sheet: Sheet1
Table S9: Neocortical neuron number for Figure 3d
Species	Neuronal number	GI
Blarina carolinensis	14200000	1
Cavia porcellus	43500000	1
Scalopus aquaticus	22800000	1
Sorex fumeus	7140000	1
Talpa hairy	13400000	1
Talpa star	15200000	1
Mesocricetus auratus	17400000	1.01
Rattus rattus	31000000	1.02
Mus musculus	13700000	1.03
Tupaia glis	60400000	1.062
Microcebus murinus	22300000	1.1
Oryctolagus cuniculus	71500000	1.15
Callithrix jacchus	245000000	1.17
Dasyprocta leporina	113000000	1.23
Callimico goeldii	357000000	1.255
Otolemur garnetti	226000000	1.255
Hydrochoerus hydrochaeris	306000000	1.3
Aotus trivirgatus	441000000	1.31
Cebus apella	1140000000	1.69
Macaca mulatta	1710000000	1.79
Macaca radiata	1660000000	1.79
Papio cynocephalus	2880000000	1.985
Pongo pygmaeus	8900000000	2.21
Gorilla gorilla	9100000000	2.26
Homo sapiens	16300000000	2.56
